# Supplementary material for: Optimization of the Ex Situ Biomethanation of Hydrogen and Carbon Dioxide in a Novel Meandering Plug Flow Reactor: Start-Up Phase and Flexible Operation
Source: Bioengineering (Basel). 2024 Feb 8;11(2):165. doi: 10.3390/bioengineering11020165 (PMC10886298; doi:10.3390/bioengineering11020165)
Supplement: Supplementary file 1 [file bioengineering-11-00165-s001.zip]

Archive with 1 entries (1 files):
- bioengineering-2862615-supplementary.pdf
